# Supplementary material for: Direct measurements of ferric reductase activity of human 101F6 and its enhancement upon reconstitution into phospholipid bilayer nanodisc
Source: Biochem Biophys Rep. 2020 Jan 17;21:100730. doi: 10.1016/j.bbrep.2020.100730 (PMC7005374; doi:10.1016/j.bbrep.2020.100730)
Supplement: Data Profile [file mmc1.xml]

<?xml version="1.0" encoding="UTF-8" standalone="no"?><data:data><datasets><author>mtsubaki@kobe-u.ac.jp</author><type>0</type><dataset><value>1</value><reason>Data will be made available on request</reason><comments/></dataset></datasets></data:data>
